# Supplementary material for: Structural basis of human TREX1 DNA degradation and autoimmune disease
Source: Nat Commun. 2022 Jul 25;13:4277. doi: 10.1038/s41467-022-32055-z (PMC9314330; doi:10.1038/s41467-022-32055-z)
Supplement: Supplementary file 3 — Source Data [file 41467_2022_32055_MOESM3_ESM.xlsx]

## Sheet: Figure 1a
Figure 1a
	Temperature	hTREX1	mTREX1
	20	25.3924	21.1576
	20.5	25.4632	21.1336
	21	25.5341	21.1096
	21.5	25.6049	21.0856
	22	25.6758	21.0616
	22.5	25.7466	21.0376
	23	25.8175	21.0136
	23.5	25.9061	20.9952
	24	26.0129	20.98
	24.5	26.1326	20.9694
	25	26.2612	20.9606
	25.5	26.3874	20.9552
	26	26.5004	20.9502
	26.5	26.6001	20.9477
	27	26.6856	20.9429
	27.5	26.7567	20.9386
	28	26.8206	20.9341
	28.5	26.8845	20.9321
	29	26.9497	20.931
	29.5	27.0178	20.9341
	30	27.09	20.9398
	30.5	27.1645	20.9471
	31	27.2383	20.9561
	31.5	27.3122	20.9649
	32	27.3876	20.9735
	32.5	27.4653	20.9829
	33	27.5494	20.9952
	33.5	27.6428	21.0075
	34	27.7477	21.0233
	34.5	27.8644	21.0415
	35	27.9958	21.0625
	35.5	28.1401	21.0845
	36	28.2992	21.1101
	36.5	28.4757	21.138
	37	28.6709	21.1694
	37.5	28.8891	21.2014
	38	29.1323	21.2371
	38.5	29.4069	21.2736
	39	29.7147	21.3114
	39.5	30.0632	21.3474
	40	30.4563	21.3871
	40.5	30.9045	21.425
	41	31.4123	21.4633
	41.5	31.9873	21.5028
	42	32.6398	21.5468
	42.5	33.3767	21.5892
	43	34.2051	21.6365
	43.5	35.1308	21.6879
	44	36.1667	21.7423
	44.5	37.3203	21.7974
	45	38.6059	21.8587
	45.5	40.0391	21.9211
	46	41.6431	21.9858
	46.5	43.4368	22.0523
	47	45.4424	22.126
	47.5	47.6831	22.2052
	48	50.1756	22.2957
	48.5	52.9292	22.4011
	49	55.9416	22.5312
	49.5	59.2007	22.6874
	50	62.6791	22.882
	50.5	66.3358	23.1241
	51	70.1201	23.4303
	51.5	73.9696	23.8153
	52	77.8068	24.304
	52.5	81.5438	24.9218
	53	85.0904	25.7035
	53.5	88.3557	26.6879
	54	91.2624	27.9184
	54.5	93.7531	29.4437
	55	95.7993	31.3122
	55.5	97.4002	33.5689
	56	98.5779	36.2378
	56.5	99.3666	39.3233
	57	99.8194	42.7946
	57.5	100	46.5869
	58	99.9668	50.5861
	58.5	99.7718	54.6492
	59	99.4752	58.6042
	59.5	99.1221	62.2819
	60	98.7259	65.5197
	60.5	98.3037	68.2053
	61	97.8633	70.279
	61.5	97.4032	71.767
	62	96.9117	72.7312
	62.5	96.4007	73.2821
	63	95.864	73.5366
	63.5	95.3063	73.6139
	64	94.7271	73.5815
	64.5	94.1311	73.4911
	65	93.504	73.3658
	65.5	92.8528	73.2226
	66	92.1748	73.0521
	66.5	91.4649	72.8541
	67	90.7249	72.6278
	67.5	89.9665	72.3822
	68	89.1836	72.1061
	68.5	88.3812	71.7991
	69	87.5622	71.4637
	69.5	86.7263	71.1082
	70	85.8702	70.7179
	70.5	85.0014	70.2989
	71	84.1151	69.8623
	71.5	83.2195	69.4078
	72	82.316	68.9238
	72.5	81.408	68.4233
	73	80.4968	67.904
	73.5	79.5858	67.3556
	74	78.6721	66.7848
	74.5	77.7556	66.2015
	75	76.8426	65.5991
	75.5	75.9331	64.9826
	76	75.0276	64.3599
	76.5	74.1205	63.7221
	77	73.2199	63.0676
	77.5	72.3201	62.4058
	78	71.4191	61.7406
	78.5	70.5224	61.0715
	79	69.6368	60.4032
	79.5	68.7559	59.7376
	80	67.8785	59.0642
	80.5	67.0078	58.3815
	81	66.1355	57.6842
	81.5	65.2696	56.9776
	82	64.4076	56.2624
	82.5	63.5548	55.5494
	83	62.7107	54.8329
	83.5	61.8861	54.1219
	84	61.0686	53.4087
	84.5	60.2652	52.6898
	85	59.4828	51.9661
	85.5	58.7329	51.2412
	86	58.0067	50.5151
	86.5	57.3151	49.798
	87	56.6542	49.0939
	87.5	56.0153	48.3923
	88	55.3803	47.6976
	88.5	54.7534	47.0099
	89	54.127	46.3216
	89.5	53.5083	45.6347
	90	52.8899	44.9603
	90.5	52.284	44.2993
	91	51.6911	43.6459
	91.5	51.1095	43.0064
	92	50.5339	42.3774
	92.5	49.9721	41.7582
	93	49.4115	41.1422
	93.5	48.8493	40.5349
	94	48.2901	39.9328
	94.5	47.7268	39.3322
	95	47.169	38.7397

## Sheet: Figure 1d
Figure 1d

## Sheet: Figure 1e
Figure 1e
	Control			hTREX1			mTREX1			Chi1			Chi2			Chi3.1			Chi3.2			Chi4.1			Chi4.2			Chi5.1			Chi5.2			Chi5.3
	Data 1	Data 2	Data 3	Data 1	Data 2	Data 3	Data 1	Data 2	Data 3	Data 1	Data 2	Data 3	Data 1	Data 2	Data 3	Data 1	Data 2	Data 3	Data 1	Data 2	Data 3	Data 1	Data 2	Data 3	Data 1	Data 2	Data 3	Data 1	Data 2	Data 3	Data 1	Data 2	Data 3	Data 1	Data 2	Data 3
	100	100	100	7.41217	6.83122	8.33457	9.91454	9.65403	7.14719	9.76102	11.3591	4.74457	9.51906	8.19011	2.13055	8.15246	8.48302	8.28542	75.263	20.3606	40.5973	8.67921	11.9511	2.3068	6.79411	8.54384	1.42921	6.76647	9.98534	2.08672	9.13019	9.11343	23.7156	7.31735	10.2854	5.16436

## Sheet: Figure 5a
Figure 5a
		Top panel				Middle panel				Down panel
		Temperature	H195A	H195A+DNA		Temperature	H195A/R128H	H195A/R128H+DNA		Temperature	H195A/K160R	H195A/K160R+DNA
		20	-34.2031	-27.5295		20	-65.6464	-49.5309		20	-22.9973	-2.46757
		20.5	-34.2031	-27.5295		20.5	-65.6464	-49.5309		20.5	-22.9973	-2.46757
		21	-34.2031	-27.5295		21	-65.6464	-49.5309		21	-22.9973	-2.46757
		21.5	-34.2031	-27.5295		21.5	-65.6464	-49.5309		21.5	-22.9973	-2.46757
		22	-34.2031	-27.5295		22	-65.6464	-49.5309		22	-22.9973	-2.46757
		22.5	-34.2031	-27.5295		22.5	-65.6464	-49.5309		22.5	-22.9973	-2.46757
		23	-26.0892	-24.727		23	-60.1895	-43.8975		23	-17.5482	-1.9069
		23.5	-17.8831	-20.8746		23.5	-54.5043	-39.0932		23.5	-12.039	-1.1406
		24	-10.5378	-17.8179		24	-49.9397	-35.3872		24	-7.33072	-0.339259
		24.5	-4.23105	-14.5762		24.5	-46.5605	-32.3849		24.5	-3.10401	0.0458459
		25	2.11809	-11.5207		25	-42.9431	-29.9171		25	1.40798	-0.283267
		25.5	8.17886	-9.09519		25.5	-40.3929	-28.3635		25.5	5.53358	-0.246431
		26	14.9189	-7.78467		26	-38.1313	-26.6783		26	9.64292	-0.482891
		26.5	21.4064	-6.45461		26.5	-35.0669	-25.0833		26.5	14.8228	-0.754553
		27	28.6006	-5.90482		27	-31.669	-23.357		27	20.31	-0.619984
		27.5	35.7347	-5.99124		27.5	-29.2759	-22.598		27.5	26.297	0.122266
		28	44.2308	-6.41907		28	-25.7974	-20.8839		28	32.7652	-0.055088
		28.5	52.4393	-6.96353		28.5	-21.5633	-19.0432		28.5	40.6919	0.558739
		29	62.1192	-7.41351		29	-17.4546	-16.153		29	49.1831	1.13918
		29.5	73.3849	-7.61426		29.5	-12.213	-13.4709		29.5	58.7243	1.57502
		30	85.7216	-7.23843		30	-4.79614	-9.13893		30	69.043	2.32186
		30.5	98.5255	-6.91165		30.5	2.42731	-5.32849		30.5	80.4244	3.89101
		31	113.254	-5.55463		31	10.2129	-1.09722		31	91.8169	4.77801
		31.5	128.606	-4.78587		31.5	19.0871	2.24895		31.5	103.563	5.23118
		32	143.246	-4.22521		32	26.9859	6.94472		32	114.82	5.52792
		32.5	158.697	-3.26031		32.5	33.9704	11.848		32.5	126.515	5.67813
		33	175.347	-2.13291		33	41.4207	17.5296		33	137.906	5.53011
		33.5	193.277	-1.7612		33.5	48.8633	23.3931		33.5	149.868	5.46163
		34	212.058	-0.419783		34	56.024	30.2557		34	162.977	6.1315
		34.5	233.435	1.25917		34.5	63.3796	37.1407		34.5	177.257	7.29874
		35	256.246	2.89913		35	70.9301	44.2526		35	192.759	8.0119
		35.5	279.557	4.99963		35.5	78.1373	52.49		35.5	209.481	9.63458
		36	302.072	7.33933		36	84.7875	61.3557		36	227.413	11.6069
		36.5	325.576	9.52503		36.5	91.077	70.7204		36.5	244.818	13.2704
		37	348.356	12.2749		37	97.4785	80.5029		37	262.834	14.7964
		37.5	371.109	14.8686		37.5	104.526	90.7653		37.5	281.188	17.5714
		38	392.839	17.5963		38	112.078	100.684		38	300.004	19.3421
		38.5	415.028	21.2931		38.5	120.306	112.05		38.5	318.545	21.4245
		39	435.794	24.9433		39	129.825	124.411		39	338.439	24.1592
		39.5	456.219	28.2099		39.5	141.102	136.693		39.5	358.185	27.2123
		40	475.182	32.6187		40	152.027	150.534		40	376.78	29.5272
		40.5	495.924	37.1298		40.5	164.46	163.013		40.5	395.747	32.9865
		41	515.261	41.3492		41	178.366	177.206		41	413.753	36.8702
		41.5	534.828	46.8231		41.5	191.372	191.986		41.5	431.17	41.1271
		42	551.921	53.019		42	203.642	208.968		42	447.944	46.0048
		42.5	572.13	58.6772		42.5	216.54	226.208		42.5	466.901	51.5581
		43	589.783	65.2159		43	228.028	249.524		43	485.293	58.0179
		43.5	608.981	72.1444		43.5	237.494	270.252		43.5	505.422	63.571
		44	626.695	78.4751		44	246.885	290.797		44	524.349	69.3407
		44.5	647.293	85.9404		44.5	255.641	310.917		44.5	544.948	76.0196
		45	662.195	93.9565		45	263.25	331.087		45	563.123	83.2539
		45.5	676.902	102.268		45.5	269.314	348.067		45.5	579.269	89.5668
		46	686.891	111.114		46	274.499	365.438		46	591.399	98.8042
		46.5	695.445	120.548		46.5	279.086	383.356		46.5	602.956	108.7
		47	698.294	129.09		47	281.969	400.486		47	607.058	117.739
		47.5	695.57	137.958		47.5	282.07	415.783		47.5	604.49	127.264
		48	685.585	147.203		48	282.195	430.126		48	594.998	137.977
		48.5	671.39	156.904		48.5	281.207	444.463		48.5	578.24	147.172
		49	648.745	167.4		49	277.129	458.091		49	550.911	156.953
		49.5	619.259	178.558		49.5	271.509	471.073		49.5	518.295	167.901
		50	584.948	191.056		50	265.337	484.56		50	478.084	179.325
		50.5	544.061	203.633		50.5	254.473	498.381		50.5	432.605	191.691
		51	495.406	216.817		51	240.29	511.55		51	380.865	205.325
		51.5	441.65	230.051		51.5	222.813	522.284		51.5	326.201	219.615
		52	382.983	244.468		52	201.181	531.531		52	268.121	234.61
		52.5	321.667	258.549		52.5	174.96	538.948		52.5	212.226	250.59
		53	259.021	272.148		53	147.007	541.324		53	158.905	266.599
		53.5	196.789	284.847		53.5	115.676	539.453		53.5	112.629	283.23
		54	137.458	297.475		54	84.7506	534.269		54	69.2817	298.065
		54.5	84.6865	307.419		54.5	53.8382	523.851		54.5	32.639	313.273
		55	37.637	315.208		55	24.97	508.705		55	1.60195	326.25
		55.5	-0.446509	322.73		55.5	-1.7579	492.837		55.5	-25.0695	338.047
		56	-31.3685	328.676		56	-23.8002	475.045		56	-50.6188	347.771
		56.5	-58.6776	331.997		56.5	-45.4017	456.626		56.5	-71.5319	358.014
		57	-83.8948	336.591		57	-62.826	443.503		57	-89.1616	366.233
		57.5	-103.519	340.472		57.5	-77.1403	433.281		57.5	-106.276	375.404
		58	-122.075	343.946		58	-89.7641	424.061		58	-122.389	383.061
		58.5	-137.756	347.294		58.5	-99.8424	418.668		58.5	-134.63	389.619
		59	-145.292	351.142		59	-105.442	416.079		59	-141.092	395.197
		59.5	-149.925	352.453		59.5	-110.216	407.537		59.5	-147.653	398.02
		60	-155.035	353.666		60	-114.002	396.535		60	-152.61	399.311
		60.5	-159.201	352.758		60.5	-115.47	384.541		60.5	-156.64	401.769
		61	-162.654	350.925		61	-118.261	368.721		61	-160.389	404.429
		61.5	-170.378	347.314		61.5	-120.868	346.901		61.5	-167.919	405.672
		62	-177.809	344.16		62	-123.383	326.438		62	-175.819	408.917
		62.5	-185.229	338.145		62.5	-125.917	303.836		62.5	-182.19	410.925
		63	-193.003	330.839		63	-129.079	277.961		63	-188.152	409.018
		63.5	-200.226	319.414		63.5	-130.377	249.143		63.5	-194.963	405.12
		64	-206.677	306.516		64	-132.437	222.439		64	-200.886	399.1
		64.5	-213.038	287.128		64.5	-134.183	194.854		64.5	-206.105	387.69
		65	-218.69	267.268		65	-135.572	169.137		65	-212.427	372.487
		65.5	-223.112	245.14		65.5	-136.154	147.645		65.5	-218.027	357.303
		66	-228.142	226.697		66	-137.595	132.051		66	-222.13	339.833
		66.5	-231.014	207.922		66.5	-137.91	119.862		66.5	-225.406	323.179
		67	-233.034	195.613		67	-137.604	110.374		67	-226.321	311.79
		67.5	-234.739	184.913		67.5	-137.055	101.568		67.5	-225.807	304.149
		68	-234.082	176.096		68	-136.329	90.1672		68	-223.999	298.807
		68.5	-233.995	164.155		68.5	-135.003	74.013		68.5	-221.851	296.864
		69	-235.652	150.649		69	-133.899	51.3401		69	-218.991	294.025
		69.5	-236.12	129.714		69.5	-132.592	21.8842		69.5	-217.103	284.605
		70	-236.871	102.223		70	-131.034	-12.1877		70	-215.517	267.439
		70.5	-240.059	67.1254		70.5	-129.942	-47.7374		70.5	-214.946	237.716
		71	-241.285	26.2819		71	-128.137	-81.4967		71	-215.651	194.057
		71.5	-242.091	-18.7267		71.5	-126.454	-111.636		71.5	-216.998	136.91
		72	-245.931	-62.2962		72	-125.054	-133.354		72	-214.026	71.9402
		72.5	-249.182	-101.465		72.5	-123.779	-145.635		72.5	-209.743	6.32019
		73	-251.631	-132.87		73	-122.574	-151.591		73	-205.269	-55.3913
		73.5	-254.84	-155.182		73.5	-122.426	-154.556		73.5	-199.778	-108.058
		74	-257.582	-168.86		74	-122.133	-151.86		74	-193.275	-145.593
		74.5	-257.34	-176.52		74.5	-121.849	-149.174		74.5	-196.228	-170.259
		75	-258.166	-180.231		75	-122.496	-151.059		75	-201.448	-187.98
		75.5	-259.013	-180.571		75.5	-122.147	-153.136		75.5	-207.263	-196.494
		76	-260.478	-179.748		76	-121.954	-154.863		76	-212.754	-199.452
		76.5	-262.065	-177.441		76.5	-122.369	-158.711		76.5	-219.904	-202.07
		77	-264.88	-174.626		77	-122.609	-164.149		77	-221.138	-202.929
		77.5	-267.501	-170.752		77.5	-122.089	-166.554		77.5	-222.044	-201.984
		78	-270.586	-167.576		78	-122.929	-170.875		78	-222.314	-201.724
		78.5	-272.644	-164.047		78.5	-122.535	-174.242		78.5	-223.533	-200.68
		79	-275.059	-160.585		79	-121.726	-179.988		79	-223.878	-198.585
		79.5	-278.058	-157.146		79.5	-121.636	-185.772		79.5	-226.031	-196.35
		80	-279.355	-155.104		80	-121.308	-191.924		80	-227.539	-193.221
		80.5	-281.002	-153.387		80.5	-120.414	-198.446		80.5	-229.065	-189.621
		81	-283.151	-151.615		81	-120.698	-206.881		81	-230.13	-186.282
		81.5	-284.268	-151.885		81.5	-121.099	-212.967		81.5	-231.013	-183.08
		82	-284.605	-152.893		82	-121.064	-218.69		82	-230.914	-181.239
		82.5	-285.768	-153.027		82.5	-121.598	-226.105		82.5	-230.748	-179.346
		83	-286.467	-153.962		83	-122.067	-232.653		83	-230.615	-178.73
		83.5	-286.436	-157.027		83.5	-122.203	-239.056		83.5	-230.676	-179.557
		84	-287.084	-159.371		84	-122.285	-247.065		84	-231.521	-180.55
		84.5	-287.1	-161.137		84.5	-122.021	-254.581		84.5	-232.196	-181.747
		85	-286.976	-164.196		85	-121.133	-261.54		85	-232.559	-184.792
		85.5	-285.495	-166.28		85.5	-120.321	-268.06		85.5	-232.739	-186.679
		86	-284.685	-166.978		86	-119.255	-274.375		86	-232.185	-187.414
		86.5	-283.925	-168.482		86.5	-117.844	-279.768		86.5	-230.723	-189.77
		87	-286.823	-173.447		87	-117.636	-289.336		87	-230.765	-195.91
		87.5	-289.308	-178.374		87.5	-117.561	-298.336		87.5	-231.027	-200.492
		88	-292.515	-183.284		88	-117.197	-306.999		88	-230.502	-206.724
		88.5	-294.427	-189.325		88.5	-116.65	-315.072		88.5	-229.877	-215.015
		89	-295.153	-194.394		89	-116.026	-322.751		89	-228.644	-218.82
		89.5	-288.865	-193.882		89.5	-113.149	-320.047		89.5	-223.474	-221.536
		90	-280.843	-192.264		90	-110.029	-317.7		90	-217.904	-226.162
		90.5	-272.385	-191.977		90.5	-106.741	-315.429		90.5	-212.156	-227.278
		91	-264.258	-190.322		91	-103.871	-312.987		91	-205.789	-226.042
		91.5	-255.582	-188.889		91.5	-100.981	-311.468		91.5	-199.315	-230.567
		92	-249.395	-190.487		92	-99.4189	-317.809		92	-194.5	-225.808
		92.5	-245.932	-193.101		92.5	-97.7211	-323.63		92.5	-189.027	-219.4
		93	-241.928	-194.247		93	-96.3883	-330.229		93	-184.308	-216.87
		93.5	-237.862	-195.573		93.5	-94.2971	-336.007		93.5	-180.407	-216.356
		94	-237.243	-197.011		94	-93.8479	-339.301		94	-178.406	-209.765
		94.5	-232.566	-196.644		94.5	-90.7529	-343.189		94.5	-175.238	-217.965
		95				95				95

## Sheet: Figure 5b
Figure 5b

## Sheet: Figure 5c
Figure 5c
	Temperature	hTREX1	T13N	T32R	L92Q	R185C	D220G
	20	13.7446	29.9001	35.0598	32.4069	25.6081	17.158
	20.5	13.709	29.8632	34.9413	32.2199	25.3189	17.1255
	21	13.6733	29.8262	34.8228	32.0328	25.0297	17.0931
	21.5	13.6376	29.7893	34.7043	31.8458	24.7405	17.0606
	22	13.6019	29.7524	34.5859	31.6587	24.4513	17.0281
	22.5	13.5663	29.7154	34.4674	31.4716	24.1621	16.9957
	23	13.5306	29.6785	34.3489	31.2846	23.8729	16.9632
	23.5	13.5069	29.6906	34.2912	31.1427	23.6113	16.9483
	24	13.4926	29.7434	34.2789	31.0333	23.3689	16.9502
	24.5	13.4851	29.8331	34.303	30.9465	23.1426	16.9676
	25	13.4838	29.9567	34.3534	30.8727	22.9267	16.9983
	25.5	13.4872	30.1126	34.4264	30.8053	22.7199	17.0408
	26	13.4943	30.296	34.5151	30.7412	22.5196	17.0952
	26.5	13.5052	30.5094	34.6184	30.682	22.3255	17.1605
	27	13.521	30.7549	34.7304	30.625	22.138	17.2364
	27.5	13.5417	31.0333	34.853	30.5736	21.9581	17.3245
	28	13.5694	31.3477	34.9833	30.5251	21.7831	17.4265
	28.5	13.6038	31.7065	35.1224	30.4814	21.6139	17.5468
	29	13.6443	32.1153	35.2692	30.4391	21.4521	17.6878
	29.5	13.6908	32.5791	35.4261	30.4007	21.2979	17.8545
	30	13.7443	33.1051	35.5916	30.3634	21.1525	18.0511
	30.5	13.8044	33.6995	35.7678	30.3321	21.0231	18.284
	31	13.8719	34.363	35.9553	30.3046	20.9103	18.5554
	31.5	13.9487	35.1011	36.152	30.2833	20.8155	18.8714
	32	14.0359	35.918	36.3597	30.2659	20.7415	19.235
	32.5	14.1331	36.8162	36.5801	30.2541	20.6891	19.6568
	33	14.2402	37.7994	36.8142	30.2463	20.6567	20.1399
	33.5	14.3593	38.8757	37.0656	30.2441	20.6489	20.6927
	34	14.4906	40.048	37.3441	30.2459	20.6688	21.3236
	34.5	14.6348	41.3234	37.6525	30.2555	20.7178	22.0441
	35	14.7935	42.7051	37.9977	30.2715	20.8012	22.8536
	35.5	14.9685	44.1968	38.388	30.2943	20.9248	23.7646
	36	15.1607	45.7933	38.8279	30.3244	21.0927	24.7837
	36.5	15.3727	47.4918	39.3204	30.3657	21.3109	25.9191
	37	15.6072	49.2808	39.8762	30.4176	21.5906	27.1768
	37.5	15.8677	51.1548	40.5008	30.4856	21.9401	28.5718
	38	16.1582	53.1075	41.2026	30.5737	22.3708	30.1141
	38.5	16.4822	55.1345	41.9915	30.6862	22.8958	31.8179
	39	16.843	57.2284	42.8795	30.8258	23.5298	33.6949
	39.5	17.2457	59.3861	43.8733	30.9984	24.2859	35.7598
	40	17.6958	61.6023	44.9855	31.2076	25.182	38.0245
	40.5	18.199	63.8639	46.2241	31.4631	26.2336	40.4975
	41	18.7624	66.158	47.5983	31.773	27.4583	43.183
	41.5	19.3938	68.4802	49.1173	32.1493	28.8771	46.0858
	42	20.0994	70.8216	50.801	32.6017	30.5144	49.2048
	42.5	20.8863	73.1718	52.6576	33.1426	32.3917	52.5234
	43	21.7599	75.5182	54.6942	33.7777	34.5268	56.0065
	43.5	22.7269	77.8582	56.9198	34.5194	36.9408	59.6194
	44	23.7925	80.1612	59.3316	35.3711	39.6363	63.2903
	44.5	24.9644	82.4114	61.9091	36.3467	42.6086	66.9403
	45	26.2519	84.582	64.6414	37.4549	45.8427	70.484
	45.5	27.664	86.6594	67.5103	38.7073	49.311	73.8442
	46	29.2111	88.6102	70.4829	40.1112	52.9564	76.9247
	46.5	30.9044	90.4289	73.5268	41.6813	56.7157	79.6691
	47	32.752	92.0873	76.598	43.4161	60.5022	82.0211
	47.5	34.761	93.5762	79.6497	45.3202	64.2236	83.9576
	48	36.9374	94.8765	82.6263	47.388	67.779	85.4823
	48.5	39.2789	95.9855	85.4735	49.6109	71.0794	86.6328
	49	41.7797	96.8956	88.1375	51.9696	74.0489	87.4492
	49.5	44.4277	97.6176	90.5776	54.4451	76.6389	88.0026
	50	47.1928	98.1588	92.7435	56.9982	78.8127	88.3536
	50.5	50.0383	98.5345	94.6106	59.5951	80.5785	88.5495
	51	52.917	98.7631	96.1694	62.1828	81.9666	88.6298
	51.5	55.7682	98.867	97.4206	64.7109	83.0215	88.6314
	52	58.5232	98.8626	98.3823	67.1222	83.7984	88.5658
	52.5	61.1162	98.7649	99.09	69.3683	84.3611	88.4444
	53	63.4834	98.5883	99.5764	71.3964	84.7558	88.2758
	53.5	65.5739	98.3457	99.869	73.1736	85.0176	88.0594
	54	67.352	98.036	100	74.6715	85.1767	87.7892
	54.5	68.8006	97.6632	99.9901	75.8717	85.2461	87.4688
	55	69.9279	97.2328	99.86	76.7783	85.241	87.0956
	55.5	70.7518	96.7459	99.6249	77.4097	85.1668	86.6681
	56	71.304	96.1985	99.3017	77.7939	85.0358	86.1967
	56.5	71.6194	95.5965	98.896	77.9623	84.8474	85.6868
	57	71.7462	94.9483	98.4207	77.9663	84.6058	85.1298
	57.5	71.7223	94.2564	97.8784	77.8386	84.3123	84.5306
	58	71.5888	93.532	97.2772	77.616	83.9777	83.8972
	58.5	71.3748	92.7854	96.6217	77.3243	83.5986	83.2228
	59	71.1181	92.0291	95.9319	76.9934	83.1866	82.5087
	59.5	70.8279	91.2651	95.2115	76.6316	82.7544	81.7751
	60	70.5099	90.4945	94.4675	76.2507	82.3006	81.0258
	60.5	70.1661	89.7135	93.7035	75.8475	81.822	80.2554
	61	69.7998	88.9222	92.9259	75.4261	81.3263	79.471
	61.5	69.4025	88.1138	92.1257	74.9816	80.8098	78.677
	62	68.9772	87.285	91.3035	74.5143	80.2705	77.8687
	62.5	68.5296	86.4412	90.4638	74.0245	79.7164	77.0429
	63	68.061	85.5854	89.6023	73.5139	79.1489	76.2041
	63.5	67.5703	84.7162	88.7202	72.9789	78.5652	75.3517
	64	67.0594	83.8335	87.8183	72.4228	77.9695	74.4857
	64.5	66.5267	82.941	86.8977	71.8452	77.3598	73.6032
	65	65.9749	82.0382	85.9565	71.2478	76.7332	72.7069
	65.5	65.4054	81.1252	85.0009	70.6344	76.0896	71.799
	66	64.8218	80.2079	84.0315	70.0132	75.4358	70.8862
	66.5	64.2299	79.2965	83.0594	69.3859	74.7727	69.971
	67	63.6389	78.4025	82.0942	68.7591	74.1087	69.0638
	67.5	63.0504	77.53	81.1439	68.135	73.4519	68.1757
	68	62.4699	76.6811	80.2168	67.5205	72.8119	67.3104
	68.5	61.8996	75.8562	79.3145	66.9117	72.1887	66.4668
	69	61.337	75.0506	78.4321	66.31	71.5817	65.6444
	69.5	60.7778	74.2541	77.5628	65.711	70.987	64.8371
	70	60.219	73.462	76.7012	65.1147	70.3989	64.0361
	70.5	59.659	72.6776	75.843	64.5149	69.8123	63.2409
	71	59.0969	71.8969	74.9863	63.9128	69.2236	62.4503
	71.5	58.5329	71.1182	74.1293	63.3098	68.6346	61.6635
	72	57.9663	70.3422	73.2757	62.7059	68.0439	60.8825
	72.5	57.3973	69.571	72.4258	62.0996	67.4529	60.1061
	73	56.8227	68.7996	71.5774	61.4945	66.862	59.3332
	73.5	56.2427	68.0282	70.7331	60.8895	66.2729	58.564
	74	55.656	67.2598	69.8937	60.2795	65.6841	57.7968
	74.5	55.0612	66.4955	69.0551	59.6668	65.0978	57.0336
	75	54.4599	65.7345	68.2196	59.0551	64.5131	56.2766
	75.5	53.8557	64.9757	67.3873	58.4376	63.9256	55.5249
	76	53.2456	64.2195	66.5535	57.8184	63.3346	54.7756
	76.5	52.6314	63.4586	65.7193	57.1979	62.7402	54.0338
	77	52.0127	62.6915	64.8871	56.5749	62.1397	53.297
	77.5	51.3915	61.9189	64.0555	55.9449	61.534	52.5669
	78	50.7646	61.1413	63.2204	55.315	60.9266	51.8434
	78.5	50.1319	60.3598	62.3868	54.68	60.3162	51.1297
	79	49.4882	59.5807	61.5535	54.0404	59.7005	50.4228
	79.5	48.8368	58.8008	60.718	53.3988	59.0812	49.7218
	80	48.1738	58.0129	59.8789	52.7543	58.4556	49.0247
	80.5	47.5006	57.2094	59.043	52.1035	57.8239	48.3314
	81	46.8218	56.385	58.2062	51.4488	57.1865	47.6417
	81.5	46.1441	55.5374	57.3707	50.7922	56.5447	46.9566
	82	45.4686	54.6728	56.5408	50.1286	55.8985	46.2765
	82.5	44.7962	53.8002	55.7172	49.461	55.2483	45.6019
	83	44.1238	52.9349	54.8993	48.7888	54.5918	44.9351
	83.5	43.4494	52.0849	54.0903	48.1116	53.9297	44.276
	84	42.7696	51.2446	53.2881	47.4277	53.2597	43.6242
	84.5	42.0813	50.4107	52.49	46.7411	52.581	42.9782
	85	41.3835	49.5805	51.699	46.0511	51.895	42.3379
	85.5	40.6813	48.747	50.9131	45.3615	51.2036	41.701
	86	39.9761	47.9068	50.1322	44.6742	50.5045	41.0659
	86.5	39.2729	47.0687	49.3562	43.992	49.8008	40.4327
	87	38.575	46.2354	48.5841	43.3136	49.0932	39.8008
	87.5	37.882	45.402	47.8017	42.6304	48.3668	39.1615
	88	37.1911	44.5679	47.0086	41.9373	47.6171	38.515
	88.5	36.506	43.7385	46.2088	41.237	46.8457	37.8648
	89	35.709	42.9126	45.4049	40.5265	46.055	37.2127
	89.5	34.8115	42.0892	44.6038	39.8107	45.2475	36.5644
	90	33.8268	41.2801	43.829	39.1116	44.4551	35.9374
	90.5	32.7609	40.4912	43.0843	38.4399	43.6898	35.3354
	91	31.6092	39.7185	42.3636	37.7938	42.9607	34.755
	91.5	30.6052	38.9623	41.6668	37.1769	42.2598	34.1926
	92	29.723	38.2224	40.989	36.5851	41.583	33.6478
	92.5	28.9482	37.4963	40.3246	36.0086	40.9164	33.1115
	93	28.2729	36.7794	39.6781	35.4422	40.2559	32.5759
	93.5	27.695	36.0692	39.051	34.883	39.5874	32.0459
	94	27.0948	35.3766	38.4635	34.3431	38.936	31.5094
	94.5	26.4882	34.6853	37.8837	33.8039	38.2835	30.9744
	95	25.8704	34.0253	37.3744	33.3023	37.6678	30.4167

## Sheet: ﻿Supplementary Figure 2a﻿
Supplementary Figure 2a

## Sheet: ﻿Supplementary Figure 2b
Supplementary Figure 2b
		Temperature	hTREX1	mTREX1	Chi1	Chi2	Chi3.1	Chi3.2	Chi4.1	Chi4.2	Chi5.1	Chi5.2	Chi5.3
		20	24.6911	20.5733	22.2209	25.7953	22.2283	37.06	21.9752	30.9865	24.7809	21.722	26.2435
		20.5	24.76	20.5499	22.2222	25.8111	22.2294	37.5627	21.9621	31.0186	24.8817	21.7147	26.4411
		21	24.8289	20.5266	22.2234	25.8269	22.2305	38.0654	21.949	31.0508	24.9825	21.7074	26.6387
		21.5	24.8978	20.5033	22.2246	25.8427	22.2317	38.5682	21.9359	31.083	25.0833	21.7002	26.8363
		22	24.9667	20.4799	22.2259	25.8585	22.2328	39.0709	21.9228	31.1151	25.1841	21.6929	27.0338
		22.5	25.0356	20.4566	22.2271	25.8743	22.2339	39.5737	21.9097	31.1473	25.2848	21.6856	27.2314
		23	25.1045	20.4333	22.2284	25.8901	22.235	40.0764	21.8966	31.1794	25.3856	21.6784	27.429
		23.5	25.1906	20.4154	22.2388	25.9268	22.2493	40.6285	21.8955	31.2318	25.5004	21.6806	27.6613
		24	25.2945	20.4006	22.2593	25.9891	22.2734	41.2508	21.9033	31.3041	25.6317	21.6902	27.932
		24.5	25.4109	20.3903	22.2849	26.0757	22.302	41.944	21.9162	31.399	25.7726	21.7036	28.2379
		25	25.5359	20.3818	22.3159	26.1671	22.3321	42.6925	21.9328	31.5052	25.9165	21.7173	28.5605
		25.5	25.6586	20.3765	22.3479	26.252	22.3585	43.4608	21.9482	31.6124	26.056	21.7274	28.879
		26	25.7685	20.3717	22.3771	26.3155	22.3753	44.2079	21.9559	31.71	26.1883	21.731	29.1834
		26.5	25.8655	20.3692	22.4052	26.3466	22.3836	44.8896	21.9585	31.7901	26.3062	21.7276	29.4607
		27	25.9486	20.3645	22.434	26.3434	22.3856	45.4817	21.9541	31.8507	26.4084	21.7205	29.706
		27.5	26.0177	20.3603	22.465	26.3135	22.3829	45.9728	21.9474	31.8958	26.4972	21.7091	29.9264
		28	26.0798	20.356	22.5015	26.2627	22.3776	46.3742	21.9384	31.9331	26.577	21.6957	30.1332
		28.5	26.1421	20.354	22.5451	26.1992	22.3727	46.7004	21.9343	31.9647	26.6494	21.6832	30.3341
		29	26.2054	20.3529	22.5946	26.1322	22.3675	46.9766	21.9323	31.9987	26.7165	21.6718	30.5412
		29.5	26.2716	20.356	22.6507	26.0632	22.3621	47.2161	21.9359	32.035	26.7827	21.6609	30.7588
		30	26.3418	20.3615	22.712	25.9939	22.3576	47.4325	21.9398	32.0754	26.851	21.6518	30.9872
		30.5	26.4143	20.3686	22.7798	25.9273	22.3553	47.6316	21.9476	32.1154	26.9194	21.6451	31.2241
		31	26.4861	20.3773	22.8553	25.8648	22.3545	47.8183	21.9561	32.16	26.9879	21.6392	31.4687
		31.5	26.5579	20.3859	22.9381	25.8038	22.356	47.9892	21.9705	32.2081	27.0624	21.6336	31.7171
		32	26.6312	20.3943	23.0299	25.746	22.3579	48.1476	21.9839	32.2594	27.1419	21.6295	31.9679
		32.5	26.7068	20.4034	23.1324	25.6931	22.3605	48.2934	22.0005	32.3132	27.2282	21.6265	32.2245
		33	26.7885	20.4154	23.2438	25.6432	22.3626	48.4287	22.0166	32.3735	27.3242	21.6214	32.4862
		33.5	26.8794	20.4273	23.3655	25.5945	22.3645	48.5485	22.0337	32.4379	27.4316	21.6167	32.7535
		34	26.9813	20.4427	23.5023	25.5481	22.3653	48.6589	22.0465	32.506	27.5494	21.6135	33.0256
		34.5	27.0949	20.4604	23.6556	25.5054	22.3689	48.7616	22.0632	32.5793	27.6801	21.6079	33.3016
		35	27.2226	20.4808	23.8285	25.4651	22.3731	48.8555	22.0831	32.6589	27.8229	21.6032	33.5781
		35.5	27.363	20.5022	24.0264	25.4266	22.3795	48.9325	22.1083	32.7427	27.9788	21.5996	33.8555
		36	27.5176	20.5271	24.2531	25.3911	22.3886	49.0035	22.1358	32.8337	28.1507	21.5937	34.1315
		36.5	27.6893	20.5542	24.5094	25.361	22.3991	49.065	22.1712	32.9357	28.341	21.5863	34.4068
		37	27.8791	20.5847	24.7999	25.3331	22.4091	49.115	22.2097	33.0473	28.5508	21.5802	34.6853
		37.5	28.0912	20.6158	25.1289	25.3082	22.419	49.1529	22.2513	33.1721	28.7837	21.5725	34.9639
		38	28.3277	20.6506	25.5048	25.2893	22.4291	49.1926	22.2967	33.3128	29.0444	21.5645	35.2418
		38.5	28.5947	20.6861	25.9348	25.2765	22.4392	49.2243	22.3505	33.4691	29.3368	21.5582	35.5214
		39	28.8941	20.7228	26.4308	25.2662	22.4527	49.252	22.4103	33.6401	29.6644	21.5539	35.8017
		39.5	29.2329	20.7578	27.0024	25.2623	22.4698	49.2787	22.4781	33.832	30.0341	21.5504	36.0802
		40	29.6152	20.7964	27.6616	25.2617	22.4912	49.3108	22.5543	34.043	30.4489	21.5485	36.3617
		40.5	30.051	20.8333	28.4213	25.2638	22.5177	49.3431	22.6383	34.2771	30.916	21.548	36.6487
		41	30.5448	20.8705	29.2922	25.2694	22.5462	49.3854	22.7308	34.5352	31.4414	21.5504	36.9399
		41.5	31.1039	20.909	30.2857	25.2811	22.5783	49.4419	22.8328	34.8209	32.0328	21.5531	37.2364
		42	31.7384	20.9517	31.4187	25.2973	22.6127	49.5176	22.9492	35.1364	32.6983	21.5589	37.5409
		42.5	32.4549	20.993	32.6948	25.3211	22.6525	49.6178	23.0827	35.4861	33.4503	21.5688	37.8563
		43	33.2605	21.0389	34.12	25.3515	22.6956	49.7514	23.2394	35.8711	34.2936	21.5853	38.1847
		43.5	34.1606	21.089	35.7068	25.3882	22.7483	49.9192	23.4204	36.2991	35.2352	21.6072	38.5382
		44	35.1679	21.1418	37.475	25.4325	22.8092	50.1292	23.6307	36.774	36.2845	21.6392	38.9286
		44.5	36.2896	21.1954	39.4378	25.4846	22.8817	50.3865	23.8729	37.2987	37.4483	21.6808	39.3662
		45	37.5397	21.255	41.6404	25.548	22.9666	50.6989	24.1544	37.8802	38.7396	21.7327	39.8683
		45.5	38.9333	21.3157	44.1216	25.6233	23.0677	51.0744	24.4797	38.5235	40.1709	21.7954	40.4552
		46	40.493	21.3786	46.9222	25.7144	23.1847	51.5323	24.8582	39.2323	41.7642	21.8742	41.1442
		46.5	42.2372	21.4433	50.0767	25.8195	23.3223	52.0844	25.3037	40.0123	43.541	21.9708	41.9599
		47	44.1874	21.5149	53.6132	25.9446	23.485	52.7491	25.8273	40.8703	45.5256	22.0898	42.9305
		47.5	46.3662	21.592	57.5177	26.0894	23.6785	53.5451	26.4429	41.8108	47.734	22.2392	44.0808
		48	48.7899	21.6799	61.7614	26.2626	23.911	54.4898	27.17	42.8447	50.1913	22.4275	45.4364
		48.5	51.4675	21.7825	66.276	26.4673	24.1929	55.6007	28.0317	43.9754	52.9076	22.6616	47.0188
		49	54.3966	21.9089	70.9402	26.7153	24.5353	56.8924	29.0492	45.2075	55.8781	22.9546	48.8402
		49.5	57.5658	22.0608	75.6108	27.0146	24.9523	58.3886	30.2558	46.5509	59.0895	23.3196	50.9108
		50	60.9481	22.25	80.1386	27.3754	25.458	60.0971	31.6841	48.0104	62.5239	23.7737	53.226
		50.5	64.5038	22.4855	84.3472	27.8078	26.071	62.0256	33.3692	49.5899	66.1294	24.3349	55.7726
		51	68.1836	22.7832	88.0965	28.3293	26.8164	64.1649	35.3471	51.2979	69.8446	25.0296	58.5228
		51.5	71.9268	23.1576	91.2915	28.9536	27.7213	66.4958	37.6505	53.1413	73.5979	25.8783	61.4394
		52	75.6579	23.6328	93.8863	29.7	28.8133	68.9493	40.297	55.109	77.2993	26.9122	64.4619
		52.5	79.2918	24.2335	95.8799	30.597	30.128	71.4661	43.2932	57.1929	80.8415	28.1636	67.5287
		53	82.7405	24.9936	97.3448	31.6685	31.693	73.9518	46.6215	59.3737	84.1313	29.6686	70.5652
		53.5	85.9156	25.9509	98.3583	32.9376	33.5352	76.3028	50.2406	61.6254	87.0759	31.4576	73.4993
		54	88.742	27.1474	99.0312	34.4331	35.6696	78.4122	54.0813	63.9074	89.6059	33.5675	76.2525
		54.5	91.1639	28.6306	99.4606	36.1805	38.1033	80.2136	58.0597	66.1828	91.6815	36.0249	78.7683
		55	93.1535	30.4474	99.7251	38.1888	40.8201	81.6345	62.0658	68.4043	93.2909	38.8347	80.992
		55.5	94.7102	32.6418	99.8789	40.4704	43.7898	82.6596	65.9898	70.5207	94.4552	41.9892	82.8873
		56	95.8554	35.237	99.9699	43.0207	46.9606	83.3075	69.7146	72.4781	95.2237	45.4548	84.4362
		56.5	96.6224	38.2373	100	45.8075	50.261	83.6328	73.1418	74.2318	95.6535	49.168	85.6363
		57	97.0626	41.6127	99.9722	48.7737	53.6143	83.6973	76.1752	75.7439	95.8104	53.0373	86.5044
		57.5	97.2382	45.3003	99.8926	51.8465	56.9301	83.5761	78.7607	76.9889	95.7678	56.9579	87.0754
		58	97.206	49.189	99.7514	54.9116	60.132	83.3317	80.866	77.9567	95.5782	60.8003	87.3938
		58.5	97.0163	53.1399	99.5413	57.8411	63.1294	83.0101	82.491	78.6506	95.2895	64.433	87.509
		59	96.7279	56.9857	99.2813	60.5074	65.8606	82.6408	83.665	79.0928	94.9392	67.7315	87.4834
		59.5	96.3846	60.5619	98.9768	62.7955	68.2542	82.2414	84.4498	79.3071	94.554	70.5884	87.356
		60	95.9993	63.7102	98.6306	64.6141	70.2776	81.8231	84.9103	79.3275	94.1374	72.9246	87.1594
		60.5	95.5888	66.3216	98.2578	65.9344	71.8952	81.3867	85.118	79.1884	93.7041	74.7109	86.9208
		61	95.1606	68.338	97.8616	66.7785	73.1174	80.9292	85.1456	78.929	93.2482	75.9614	86.6544
		61.5	94.7132	69.7849	97.4403	67.2126	73.9606	80.4461	85.0465	78.5747	92.7725	76.7355	86.3603
		62	94.2352	70.7225	96.9919	67.3308	74.4694	79.9345	84.864	78.1581	92.2637	77.1175	86.0404
		62.5	93.7383	71.2583	96.5237	67.2367	74.7007	79.4024	84.6307	77.6968	91.7338	77.2097	85.6997
		63	93.2165	71.5057	96.0213	67.0116	74.7184	78.8431	84.3627	77.2077	91.1744	77.1024	85.3321
		63.5	92.6742	71.5809	95.4986	66.7137	74.5692	78.2597	84.066	76.6974	90.5901	76.8722	84.9354
		64	92.111	71.5494	94.9471	66.3759	74.3035	77.6531	83.7471	76.1742	89.9749	76.5679	84.5119
		64.5	91.5315	71.4614	94.3751	66.0111	73.9726	77.0272	83.4058	75.6337	89.3431	76.2221	84.0641
		65	90.9217	71.3396	93.7675	65.6275	73.5966	76.3708	83.0382	75.0805	88.6867	75.8529	83.5896
		65.5	90.2885	71.2004	93.1483	65.2211	73.1914	75.6924	82.6434	74.5135	88.0061	75.4662	83.0885
		66	89.6291	71.0346	92.5028	64.7972	72.7785	74.9992	82.2259	73.9349	87.3007	75.0652	82.5639
		66.5	88.9389	70.842	91.8385	64.3559	72.3599	74.2959	81.7814	73.3447	86.5773	74.6522	82.0155
		67	88.2193	70.622	91.1552	63.9015	71.9259	73.5787	81.311	72.7453	85.8332	74.2287	81.4433
		67.5	87.4818	70.3831	90.4659	63.4264	71.4745	72.8496	80.8168	72.1353	85.0698	73.7914	80.8487
		68	86.7206	70.1147	89.7508	62.9395	71.0057	72.1089	80.3025	71.5155	84.2972	73.3424	80.2352
		68.5	85.9403	69.8161	89.0235	62.4319	70.5139	71.3514	79.762	70.8846	83.5145	72.8791	79.6039
		69	85.144	69.4901	88.2849	61.9076	69.9985	70.5733	79.203	70.2459	82.7218	72.3979	78.9533
		69.5	84.3311	69.1443	87.5329	61.3636	69.4679	69.7857	78.6262	69.6027	81.9176	71.8991	78.2855
		70	83.4987	68.7649	86.7635	60.8071	68.9142	68.9879	78.0278	68.955	81.1026	71.3801	77.5976
		70.5	82.6539	68.3574	85.9867	60.2363	68.3411	68.179	77.4094	68.3061	80.273	70.8441	76.898
		71	81.7921	67.9329	85.1935	59.655	67.7521	67.3658	76.7783	67.6548	79.4383	70.2912	76.1814
		71.5	80.9211	67.4909	84.3919	59.0611	67.154	66.5584	76.1277	66.9987	78.5958	69.7271	75.4516
		72	80.0427	67.0203	83.5759	58.4586	66.5362	65.7445	75.4548	66.3358	77.7482	69.1499	74.7092
		72.5	79.1597	66.5336	82.75	57.8453	65.9165	64.9317	74.7697	65.6696	76.8999	68.5613	73.9587
		73	78.2737	66.0287	81.919	57.2226	65.2925	64.1228	74.0725	64.996	76.0517	67.9562	73.1943
		73.5	77.3879	65.4954	81.0837	56.6054	64.6628	63.3137	73.3598	64.3212	75.1982	67.3365	72.4219
		74	76.4994	64.9404	80.2386	55.9971	64.0202	62.4966	72.6402	63.6449	74.3427	66.6999	71.6426
		74.5	75.6081	64.3732	79.393	55.3985	63.374	61.6827	71.9189	62.9712	73.485	66.0476	70.8598
		75	74.7204	63.7874	78.5541	54.8117	62.7175	60.8714	71.1929	62.2964	72.6267	65.3852	70.0766
		75.5	73.836	63.1879	77.718	54.2368	62.0503	60.0622	70.4645	61.6267	71.7697	64.7158	69.2934
		76	72.9555	62.5824	76.8872	53.6566	61.3751	59.2568	69.7373	60.9592	70.9144	64.04	68.511
		76.5	72.0735	61.9622	76.0594	53.069	60.701	58.4593	69.0089	60.2967	70.0639	63.3589	67.731
		77	71.1978	61.3258	75.2352	52.4769	60.0271	57.6658	68.2801	59.6382	69.2186	62.6791	66.9505
		77.5	70.3228	60.6823	74.4048	51.8781	59.3561	56.8782	67.5539	58.9863	68.3803	61.9979	66.1685
		78	69.4466	60.0355	73.5675	51.2759	58.6945	56.0974	66.8268	58.336	67.5463	61.3143	65.3861
		78.5	68.5748	59.3849	72.7242	50.6781	58.0386	55.3225	66.0992	57.688	66.7161	60.6286	64.601
		79	67.7136	58.735	71.8752	50.0858	57.3829	54.5497	65.3723	57.0407	65.8886	59.943	63.8159
		79.5	66.857	58.0878	71.0246	49.4942	56.7266	53.7794	64.648	56.3923	65.0658	59.2523	63.0364
		80	66.0039	57.4329	70.1759	48.9078	56.0717	53.0131	63.9202	55.7438	64.2404	58.5574	62.2659
		80.5	65.1572	56.7691	69.3302	48.3255	55.4139	52.2502	63.1932	55.0977	63.4135	57.862	61.5089
		81	64.309	56.0911	68.4895	47.7445	54.7609	51.4932	62.4688	54.4561	62.5919	57.1707	60.779
		81.5	63.467	55.404	67.6681	47.1679	54.1171	50.7527	61.7467	53.8181	61.7772	56.4818	60.075
		82	62.6289	54.7086	66.857	46.599	53.4827	50.0303	61.0247	53.1887	60.9697	55.7972	59.3939
		82.5	61.7996	54.0153	66.0618	46.0387	52.8553	49.3227	60.3099	52.568	60.1783	55.1165	58.7289
		83	60.9788	53.3186	65.285	45.4861	52.2365	48.6349	59.6001	51.9561	59.4074	54.4395	58.075
		83.5	60.1769	52.6271	64.5246	44.9467	51.6217	47.968	58.8939	51.3524	58.6557	53.7614	57.4178
		84	59.3821	51.9337	63.7614	44.4194	51.0093	47.3141	58.1928	50.7594	57.9222	53.0846	56.754
		84.5	58.6008	51.2347	63.0022	43.9037	50.4007	46.6711	57.4984	50.1744	57.2082	52.41	56.0827
		85	57.8401	50.5309	62.2355	43.4004	49.7951	46.0364	56.8094	49.6018	56.5075	51.7416	55.4088
		85.5	57.1108	49.826	61.4597	42.9113	49.1951	45.4069	56.1311	49.0428	55.8167	51.0837	54.7332
		86	56.4047	49.12	60.6808	42.4318	48.6035	44.78	55.4681	48.4981	55.1331	50.4403	54.0599
		86.5	55.7322	48.4227	59.9018	41.9639	48.0179	44.1554	54.8231	47.9706	54.4552	49.8155	53.3893
		87	55.0895	47.738	59.1196	41.5063	47.4431	43.5386	54.1957	47.4598	53.7803	49.2094	52.7231
		87.5	54.4683	47.0559	58.3298	41.0481	46.8788	42.926	53.579	46.9556	53.1025	48.6147	52.0506
		88	53.8509	46.3803	57.5309	40.5895	46.3228	42.3184	52.9687	46.4557	52.4259	48.0259	51.3742
		88.5	53.2412	45.7116	56.7142	40.1331	45.7774	41.7173	52.357	45.9572	51.7492	47.4433	50.6948
		89	52.6321	45.0423	55.8872	39.677	45.2482	41.1262	51.7415	45.4545	51.0729	46.86	50.0115
		89.5	52.0306	44.3744	55.0508	39.2211	44.7274	40.5392	51.1226	44.9495	50.3999	46.2757	49.3227
		90	51.4292	43.7186	54.2254	38.783	44.2254	39.9701	50.5136	44.4529	49.744	45.7034	48.6451
		90.5	50.84	43.0758	53.4113	38.3573	43.74	39.4162	49.9157	43.9656	49.1013	45.1449	47.9798
		91	50.2635	42.4406	52.6145	37.9408	43.2652	38.8746	49.3361	43.4896	48.4723	44.5939	47.3247
		91.5	49.698	41.8187	51.8324	37.5357	42.7991	38.347	48.7721	43.0269	47.8579	44.0558	46.6849
		92	49.1383	41.2071	51.066	37.1422	42.3477	37.8386	48.2212	42.5747	47.2551	43.529	46.0598
		92.5	48.592	40.6049	50.3021	36.7543	41.9013	37.3414	47.674	42.127	46.661	43.0036	45.4444
		93	48.0469	40.006	49.5468	36.3756	41.4625	36.8622	47.1341	41.6854	46.0752	42.4792	44.8358
		93.5	47.5002	39.4155	48.7941	36.0086	41.0362	36.406	46.5937	41.2488	45.5001	41.959	44.2337
		94	46.9564	38.8299	48.0528	35.6506	40.6156	35.9687	46.066	40.8181	44.9363	41.4457	43.6402
		94.5	46.4087	38.246	47.3117	35.2977	40.1981	35.5388	45.5385	40.3898	44.3768	40.9306	43.0484
		95	45.8663	37.6698	46.5917	34.9538	39.7831	35.133	45.0387	39.9721	43.8339	40.435	42.4709

## Sheet: ﻿Supplementary Figure 2e
Supplementary Figure 2e

## Sheet: ﻿Supplementary Figure 2f
Supplementary Figure 2f
		hTREX1				hTREX1 Chi 5.2
	MgCl2 (mM)	Data 1	Data 2	Data 3	Data 4	Data 1	Data 2	Data 3	Data 4
	0.1	95.9053	112.255	96.3897	104.538	112.114	109.817	110.579	110.738
	0.5	37.9488	48.9814	44.8478	43.308	65.3567	58.8197	61.8177	63.4223
	1	24.1144	36.0583	31.9324	30.2076	27.749	26.9842	26.1565	28.7271
	2	16.2669	28.1651	22.219	22.3826	18.2139	23.9497	20.2119	22.6824
	5	3.15801	2.23028	2.96893	2.30662	1.84694	15.5857	11.5136	5.98501

[truncated: 5 more sheets: ﻿Supplementary Figure 2g, ﻿Supplementary Figure 7a, ﻿Supplementary Figure 7b, ﻿Supplementary Figure 7c, ﻿Supplementary Figure 7d]
